# Supplementary material for: Computational Design of High Energy RDX-Based Derivatives: Property Prediction, Intermolecular Interactions, and Decomposition Mechanisms
Source: Molecules. 2021 Nov 27;26(23):7199. doi: 10.3390/molecules26237199 (PMC8659176; doi:10.3390/molecules26237199)
Supplement: Supplementary file 1 [file molecules-26-07199-s001.zip]

Archive with 1 entries (1 files):
- molecules-1454703-supplementary.pdf
